# Supplementary material for: Anti-Atherogenic Effect of 10% Supplementation of Anchovy (Engraulis encrasicolus) Waste Protein Hydrolysates in ApoE-Deficient Mice
Source: Nutrients. 2021 Jun 22;13(7):2137. doi: 10.3390/nu13072137 (PMC8308468; doi:10.3390/nu13072137)
Supplement: Supplementary file 1 [file nutrients-13-02137-s001.zip]

Archive with 1 entries (1 files):
- nutrients-1258754-supplementary.pdf
